# Supplementary material for: Memory-Guided Saccades in Subacute and Chronic Stroke: Secondary Data Analysis of the N-PEP-12 Clinical Study
Source: Biomedicines. 2024 Jul 26;12(8):1678. doi: 10.3390/biomedicines12081678 (PMC11351517; doi:10.3390/biomedicines12081678)
Supplement: Supplementary file 1 [file biomedicines-12-01678-s001.zip]

Archive with 1 entries (1 files):
- biomedicines-3092800-supplementary.pdf
